# Supplementary material for: Self-Healing Microcapsule-Thickened Oil Barrier Coatings
Source: Research (Wash D C). 2019 Jan 27;2019:3517816. doi: 10.34133/2019/3517816 (PMC6750121; doi:10.34133/2019/3517816)
Supplement: Supplementary Materials — Fig. S1. SEM images of etched brass wire samples used in Fig. 7. (a) The surface of a new wire is relatively smooth before etching. (b) After etching in 5.5 M (17%) HCl for 7 days, the surface is highly corroded and roughened. (c) A wire protected by the r-GO/oil coating shows no signs of corrosion even after 14 days of etching. (d) Significant, localized corrosion occurs at the scratched area of the brass wire protected by the polymer coating. Fig. S2. Localized corrosion through pinholes can drastically degrade the properties of metal wires. (a) Stress-strain curve of a brass wire protected with an unscratched polymer coating after being immersed in 5.5 M (17%) HCl for 14 days, compared to that of a pristine wire. The etched wire experiences no detectable mass loss, but obvious reduction in strength and ductility. (b) SEM examination of the etched wire reveals microcracks on the wire, likely due to localized corrosion through some hard-to-detect pinholes on the coating. Movie S1. Brushability of r-GO/oil coating under water. An r-GO/oil film is readily applied to an aluminum wire under water with a paintbrush. After the wire is completely coated, another aluminum wire is fastened next to the coated wire and HCl is added. The uncoated wire reacts with the added HCl, as shown by the formation of bubbles on the wire surface, while the coated wire remains protected. Movie S2. Macroscopic visualization of self-healing r-GO/oil coating. An r-GO/oil film on a glass microscope slide is scratched with a pipette tip and observed to heal within seconds. This healing process can be readily seen by eye. Movie S3. Microscopic visualization of self-healing r-GO/oil coating. A scratch breaks the particle network within the coating. As the freed low-viscosity oil flows into the scratch, it carries lightweight microcapsules towards the scratch, which reorganize to reestablish the network. Movie S4. Repeatability of self-healing. A strip of PDMS attached to the “second” hand on a cl [file 3517816.f1.zip]

Archive with 7 entries (6 files):
- 3517816.f1/
- 3517816.f1/Figure S1.ai
- 3517816.f1/Figure S2.ai
- 3517816.f1/S1-Underwater coating.mp4
- 3517816.f1/S2-Self-healing in air.mp4
- 3517816.f1/S3-Self-healing under microscope.mp4
- 3517816.f1/S4-Exhaustive healing test.mp4
